# Supplementary material for: Early Last Interglacial ocean warming drove substantial ice mass loss from Antarctica
Source: Proc Natl Acad Sci U S A. 2020 Feb 11;117(8):3996–4006. doi: 10.1073/pnas.1902469117 (PMC7049167; doi:10.1073/pnas.1902469117)
Supplement: Supplementary File [file pnas.1902469117.sd01.xlsx]

## Sheet: Summary Table  
Tephra		PH-340			Tephra B			Tephra B
Locality		Patriot Hills			PC108-5A			PC111-8A
(ppm)		AVE	1 S.D		AVE	1 S.D		AVE	1 S.D
Rb		146.435	25.2505		157.354	9.82343		156.863	7.79268
Sr		19.9643	11.8555		12.0659	9.75539		10.3501	0.642619
Y		71.163	9.83034		74.6138	6.48725		76.78	4.40126
Zr		878.231	134.802		917.828	88.524		950.467	49.4006
Nb		169.721	27.7759		181.142	16.3626		183.867	8.70045
Ba		72.7533	45.9982		51.2747	53.9691		40.7405	1.9576
La		115.377	16.4173		122.89	10.8145		125.002	6.92336
Ce		233.503	32.0443		249.135	20.8882		251.437	13.9195
Pr		24.903	3.32443		26.5754	2.06901		27.1303	1.45376
Nd		92.3631	12.3527		99.8789	7.75007		101.652	5.63156
Sm		17.5299	2.38778		18.6818	1.53478		18.9162	1.319
Eu		2.21721	0.233727		2.41522	0.24891		2.38798	0.150681
Gd		16.035	2.51921		17.2071	1.47813		17.7978	1.01522
Dy		14.0834	2.11959		14.7753	1.2413		14.9817	0.917605
Er		7.65142	1.15611		8.10698	0.763862		8.24638	0.386131
Yb		7.21874	1.24184		7.83022	0.658938		8.10508	0.573622
Lu		1.06213	0.166643		1.13338	0.108869		1.17827	0.0924422
Hf		19.9302	3.17986		20.9418	2.16168		21.5327	1.16936
Ta		9.6831	1.63836		10.4499	0.978156		10.6505	0.598236
Pb		18.0561	2.84114		19.6429	3.20391		19.2934	1.4905
Th		17.7576	2.90586		19.3792	1.99542		19.864	1.14771
U		4.68929	0.837431		5.26932	0.54086		5.2972	0.362379
n		19			34			12

## Sheet: PH-340
Sample	Analysis ID	Spot size	Time Slices	Rb	Sr	Y	Zr	Nb	Ba	La	Ce	Pr	Nd	Sm	Eu	Gd	Dy	Er	Yb	Lu	Hf	Ta	Pb	Th	U		Rb	Sr	Y	Zr	Nb	Ba	La	Ce	Pr	Nd	Sm	Eu	Gd	Dy	Er	Yb	Lu	Hf	Ta	Pb	Th	U
		(µm)	n	ppm	ppm	ppm	ppm	ppm	ppm	ppm	ppm	ppm	ppm	ppm	ppm	ppm	ppm	ppm	ppm	ppm	ppm	ppm	ppm	ppm	ppm		2 s.d	2 s.d	2 s.d	2 s.d	2 s.d	2 s.d	2 s.d	2 s.d	2 s.d	2 s.d	2 s.d	2 s.d	2 s.d	2 s.d	2 s.d	2 s.d	2 s.d	2 s.d	2 s.d	2 s.d	2 s.d	2 s.d
PH340	2	25	18	153.822	12.6082	75.6659	921.333	175.4	47.1024	120.247	251.094	26.4696	98.7633	18.5637	2.3056	16.4398	14.6343	7.95521	7.58	1.16105	20.629	10.0117	19.6733	18.9516	4.92071		29.2003	2.75356	16.788	203.46	32.9119	18.6216	27.8143	56.4916	7.26343	32.3599	5.68247	1.12525	5.96078	4.55708	2.41111	3.52965	0.452265	7.13444	3.21789	4.12704	7.20568	1.9318
PH340	3	25	15	134.026	16.1115	66.5248	821.914	156.061	59.71	108.068	219.519	23.4308	83.2627	16.1843	2.03434	14.7783	12.13	7.19556	6.64062	0.931628	18.4469	8.57802	17.0656	15.9915	4.08417		52.4222	6.49504	31.2949	377.684	66.1295	32.9617	53.4453	113.772	11.0744	45.4237	10.8773	1.42411	9.22482	7.68366	4.1564	4.28844	0.477223	9.66731	4.28211	6.07168	8.73197	2.10591
PH340	4	25	20	148.92	21.4222	75.1859	913.074	174.851	72.5631	121.869	246.561	26.4259	95.059	16.5915	2.37234	17.268	14.7994	8.39241	7.51915	1.08069	20.701	10.0757	16.7189	19.0444	5.08846		20.0444	3.80463	9.54823	127.228	24.7601	16.2409	19.4035	44.4822	5.39648	21.0834	4.34447	0.714317	2.95667	3.77869	2.83359	2.73267	0.389454	6.83593	2.13553	4.145	3.73344	1.249
PH340	7	25	20	152.279	19.071	75.7559	913.505	178.535	49.7919	124.393	252.075	27.0037	98.4574	18.6557	2.34493	17.604	15.373	7.84917	8.40132	1.08648	21.1589	10.2197	18.2204	19.5106	5.03229		22.1857	4.12711	10.8727	156.362	29.1498	12.4204	21.2412	42.49	5.02611	21.148	5.70713	0.918451	5.55522	3.30516	2.00249	2.62868	0.270629	5.31298	1.50416	4.1807	4.22514	1.07678
PH340	8	25	14	141.072	15.589	70.9587	877.938	168.22	66.137	114.838	235.883	25.0977	90.9711	15.7607	2.12818	15.5928	12.7655	7.62807	7.09702	1.00238	19.9056	8.97569	18.9141	17.1377	4.08633		31.9637	2.70807	19.8008	213.683	51.0105	36.1132	29.2508	70.5723	7.25929	27.0495	7.68536	0.958938	5.56707	4.9009	2.39649	3.97416	0.521823	7.54962	3.1754	3.8075	6.54857	1.99351
PH340	10	25	21	161.463	11.6383	74.8355	923.899	176.476	47.5421	122.437	248.162	26.5001	98.8011	19.1745	2.2788	17.3662	15.2818	8.1696	8.08509	1.0528	21.3301	10.2933	16.9268	19.2836	5.12604		28.1772	4.74028	10.6488	150.845	28.4037	19.1647	21.8075	40.583	4.158	18.502	6.47313	0.976419	5.95656	5.21254	2.36261	2.70212	0.310252	6.70213	1.66881	5.95469	4.41246	1.3378
PH340	11	25	19	154.83	12.3629	73.6799	881.393	173.49	45.9054	119.378	240.106	25.4573	96.6585	17.8878	2.09446	16.889	14.5178	7.72596	7.18861	1.08475	19.6571	9.69543	17.6279	17.1451	4.85191		23.0426	2.80351	14.8613	171.483	28.2925	12.0171	21.4618	51.2415	7.5794	23.6009	6.09635	0.953614	6.40662	5.5249	2.36899	3.4722	0.390218	6.91589	2.47345	4.18874	6.06204	1.67538
PH340	12	25	16	138.853	13.2909	63.5544	764.889	149.583	60.65	100.612	207.099	22.6889	82.0983	15.5537	1.93282	13.2309	12.1459	6.5313	5.5685	0.863891	16.3889	8.09334	15.9643	14.5635	4.00433		45.6933	8.04028	34.8723	390.137	73.1017	70.4364	56.7685	118.424	13.7836	47.6401	9.71698	1.16868	8.70846	8.43451	4.84582	4.31642	0.563733	9.43951	4.3734	5.20452	8.93294	1.97408
PH340	13	25	20	214.683	10.2467	79.8034	965.523	186.264	33.4961	130.105	261.328	27.5779	99.643	19.7554	2.16818	18.422	15.7394	8.27588	8.16297	1.18392	21.8161	10.7263	22.5893	20.8088	5.50167		43.0267	7.11773	8.75196	145.367	23.6753	14.4091	20.3021	42.3971	4.47034	17.6915	5.867	0.86856	7.41465	4.08195	2.25126	2.11041	0.294523	5.42282	1.48489	6.52297	4.66649	1.63262
PH340	14	25	20	150.561	57.6961	71.3067	889.545	146.129	139.254	99.7094	205.815	21.9395	77.8196	15.8239	2.36849	14.6392	14.1826	7.13444	7.51851	1.07672	20.7845	8.76565	24.0145	18.6029	4.44174		34.0055	10.2987	20.558	269.044	30.4195	38.3868	24.9499	58.2656	4.86867	20.4541	4.91584	1.09967	4.8205	4.24616	2.33204	3.25218	0.465346	9.86174	2.51092	5.75915	7.11504	1.47158
PH340	15	25	16	138.416	19.2041	67.8812	942.775	179.939	72.599	107.91	217.084	23.1484	84.966	15.5021	1.7425	14.3137	12.1017	7.01209	7.14312	0.998088	20.4712	9.89342	18.2398	16.3082	4.12262		29.6384	5.64926	22.0898	387.161	79.5568	47.3112	40.6683	85.0566	9.81256	32.6124	7.12063	1.03075	5.63272	7.43474	2.6732	2.88887	0.489471	9.4375	4.97236	6.93919	7.38317	2.00859
PH340	2	20	16	150.71	11.116	83.0286	1065.32	225.001	42.3763	139.668	284.03	30.0028	113.446	22.0102	2.53789	19.1732	17.4402	9.09196	8.66151	1.28313	24.566	12.8587	17.9682	20.8145	5.66943		17.8469	2.61247	13.4454	177.378	35.3203	11.3101	23.3409	58.0381	5.48407	27.0819	4.50037	1.11143	5.70021	6.94275	3.19661	3.88746	0.515234	6.16086	2.31824	4.93105	6.27417	1.96697
PH340	3	20	20	151.865	28.3276	70.3235	856.122	166.804	97.0332	116.183	231.928	25.002	92.4775	19.1471	2.39114	15.8932	14.0791	7.72755	7.69832	1.06448	19.0152	9.93911	17.6117	18.3345	5.20212		21.504	8.13925	11.3583	159.088	28.3157	33.1575	23.0233	49.7015	5.73207	20.5292	7.94457	1.14445	7.27523	4.21991	3.06161	4.50141	0.433228	5.47658	1.69543	4.70938	4.85576	1.96356
PH340	4	20	19	87.0149	25.4354	71.1552	914.205	181.197	86.7408	118.22	241.301	25.3959	94.6181	19.3913	2.46723	17.3244	15.0352	7.93506	7.36708	1.17241	20.8381	10.5623	14.5152	18.7279	5.19013		19.1302	5.76136	10.7295	178.472	24.87	22.3132	22.9326	43.8332	5.77104	25.0419	7.89106	1.10147	6.64219	3.67109	3.36802	2.78918	0.374817	7.9162	1.48073	3.142	3.67221	1.67269
PH340	8	20	16	97.9804	42.2501	35.059	378.902	76.5152	234.883	60.5946	126.139	13.5761	54.4123	10.6911	1.6732	7.60063	7.50041	3.67353	3.07175	0.513038	8.81065	4.33518	10.8957	7.77271	1.93333		17.3708	11.4643	8.82001	90.4266	24.2023	56.7314	16.3725	32.4526	4.4271	29.2247	5.28928	1.04001	4.60655	3.86771	1.74978	1.88881	0.289809	4.98052	1.63897	4.46432	2.89031	1.03737
PH340	9	20	18	151.303	15.0986	73.1	906.456	176.489	55.348	121.692	241.606	25.6487	94.9526	17.5752	2.32967	17.4285	15.5771	8.48727	7.21841	1.11339	20.8228	10.2731	17.9725	19.0106	5.00122		31.4753	4.36753	11.1943	148.28	30.6497	14.302	25.9932	45.5164	4.57802	15.376	6.94632	1.3955	8.27783	4.99654	3.92505	3.24218	0.331787	6.71877	1.56565	4.31296	4.53781	1.75881
PH340	14	20	16	145.444	15.8879	72.2324	886.982	173.783	52.7184	115.507	230.481	24.6819	94.1671	17.3719	2.32382	16.5026	13.7764	7.38183	6.36532	1.09365	19.3502	9.70522	17.616	16.8461	4.38859		34.8255	4.32152	17.5346	219.259	30.7879	24.229	29.5635	60.2931	6.58426	31.176	8.70845	1.54521	9.15435	5.36869	3.63784	4.47061	0.468816	6.79652	2.93965	5.86194	6.59497	2.53179
PH340	15	20	19	158.022	15.0394	76.1813	923.442	181.645	50.4099	127.506	252.791	26.8209	101.933	18.7313	2.25324	17.4509	15.5753	8.61309	7.78479	1.21988	22.8959	10.469	18.9908	19.2048	5.2503		26.3695	3.46049	13.3176	128.979	28.9104	10.2501	26.0593	63.3438	5.20903	26.919	7.35052	1.12808	6.03294	4.76424	3.95627	3.04904	0.444917	6.4622	1.91823	4.48924	4.1749	1.66415
PH340	19	20	16	150.992	16.9252	75.8637	939.167	178.316	68.0531	123.231	243.547	26.2893	102.392	18.6973	2.38008	16.7469	14.9302	8.59698	8.08406	1.19804	21.0854	10.5079	21.5403	19.3361	5.20108		32.1997	5.17586	19.8041	250.333	41.966	19.8543	28.9299	51.7582	6.98556	33.8007	8.8696	1.15818	6.65916	5.7779	4.55386	4.19891	0.410891	8.02266	2.40205	4.12653	5.98315	2.06557
PH340	AVERAGE			146.435	19.9643	71.163	878.231	169.721	72.7533	115.377	233.503	24.903	92.3631	17.5299	2.21721	16.035	14.0834	7.65142	7.21874	1.06213	19.9302	9.6831	18.0561	17.7576	4.68929
	1 Std. Dev			25.2505	11.8555	9.83034	134.802	27.7759	45.9982	16.4173	32.0443	3.32443	12.3527	2.38778	0.233727	2.51921	2.11959	1.15611	1.24184	0.166643	3.17986	1.63836	2.84114	2.90586	0.837431
S.D =Standard Deviation
S.E = Standard Error
[truncated: 22 more columns]

## Sheet: Tephra B- PC108-5A
Sample	Analysis ID	Spot size	Time Slices	Rb	Sr	Y	Zr	Nb	Ba	La	Ce	Pr	Nd	Sm	Eu	Gd	Dy	Er	Yb	Lu	Hf	Ta	Pb	Th	U		Rb	Sr	Y	Zr	Nb	Ba	La	Ce	Pr	Nd	Sm	Eu	Gd	Dy	Er	Yb	Lu	Hf	Ta	Pb	Th	U
		(µm)	n	ppm	ppm	ppm	ppm	ppm	ppm	ppm	ppm	ppm	ppm	ppm	ppm	ppm	ppm	ppm	ppm	ppm	ppm	ppm	ppm	ppm	ppm		2 s.d	2 s.d	2 s.d	2 s.d	2 s.d	2 s.d	2 s.d	2 s.d	2 s.d	2 s.d	2 s.d	2 s.d	2 s.d	2 s.d	2 s.d	2 s.d	2 s.d	2 s.d	2 s.d	2 s.d	2 s.d	2 s.d
Tephra B- PC108-5A	1	25	77	154.976	9.81333	72.4998	897.055	178.149	38.4494	119.642	244.192	26.0653	97.3769	17.9067	2.19686	17.1249	14.4851	8.17283	7.43974	1.11825	20.5629	10.4018	18.4511	19.0129	5.17064		21.544	2.37449	13.2269	169.236	23.8172	9.33517	21.6548	42.1886	5.39011	23.9833	6.17041	0.937268	5.90904	4.77795	2.50072	2.62319	0.412084	5.94366	1.83204	4.42354	4.77689	1.53412
Tephra B- PC108-5A	2	25	45	155.273	10.251	75.2798	906.901	177.475	38.3093	120.266	245.874	26.191	97.6885	18.4659	2.2953	17.11	14.9839	8.25173	7.56	1.10167	21.055	10.2888	19.6386	19.0539	5.22353		21.7094	2.29431	11.7284	148.273	19.4508	7.85436	17.0633	37.0724	4.87903	20.8166	5.48512	0.937679	4.73876	4.39956	2.75606	3.0506	0.359207	5.08307	1.49674	5.83537	5.40289	1.14094
Tephra B- PC108-5A	3	25	77	156.658	9.89257	74.5439	919.646	183.461	38.381	122.787	250.327	26.6117	98.2931	18.6025	2.33971	17.7594	15.1522	8.30104	7.74979	1.12053	21.1229	10.6739	18.3425	19.5977	5.37214		19.3272	1.8608	10.185	137.381	21.1911	7.77213	16.9054	37.7574	3.83124	20.3554	4.78554	0.812823	5.49225	4.12002	2.37177	2.55068	0.312908	5.10915	1.42445	4.13223	3.5592	1.2525
Tephra B- PC108-5A	4	25	77	155.112	10.0694	73.3399	906.286	181.402	39.5754	121.101	247.146	26.3351	99.418	18.3386	2.34352	17.6662	15.1095	8.18031	7.64998	1.14629	20.7302	10.6401	17.8998	19.7078	5.43269		20.8896	1.80144	9.8389	136.468	19.2605	8.17356	14.2251	34.9157	4.09671	21.7223	4.95957	0.872835	5.14904	3.7978	2.44285	2.83896	0.339874	5.22832	1.10122	3.49235	3.24921	1.3631
Tephra B- PC108-5A	5	25	77	156.578	10.9254	79.1711	986.387	186.866	39.5982	122.776	250.802	27.1134	102.311	19.1412	2.32933	17.8506	15.1776	8.70121	8.64365	1.25993	22.1635	10.7854	22.036	20.0446	5.45541		18.9369	2.44876	11.0683	195.142	21.6963	8.05268	14.6612	33.6394	4.28785	22.4583	5.38302	0.853815	5.30836	4.15995	2.46424	4.85109	0.527465	4.38666	1.26137	7.10228	3.5068	1.27381
Tephra B- PC108-5A	6	25	77	153.064	10.3401	73.8584	919.211	181.275	40.2525	121.764	247.926	26.8078	98.4888	17.9037	2.30404	16.9774	15.1988	8.2149	7.84969	1.16052	21.1883	10.6718	18.3601	19.5088	5.48322		20.8198	2.2804	11.2254	144.135	19.9166	9.43768	18.9758	39.3582	4.31614	19.4987	4.97871	0.778988	5.26701	4.28105	2.29526	2.80164	0.380356	5.31846	1.36663	3.97312	4.50054	1.15775
Tephra B- PC108-5A	7	25	26	157.366	10.723	75.9137	922.048	179.797	40.6767	120.502	247.104	26.5314	100.453	18.7463	2.28064	16.871	14.8952	8.36798	7.86202	1.13088	20.4036	10.2568	18.9997	19.4183	5.36215		18.4894	2.81268	8.84138	134.818	19.5659	10.6556	18.2347	35.3056	4.22833	22.5983	4.8511	0.842481	6.99025	4.08252	2.48024	3.19626	0.373124	4.30505	1.57681	4.72822	4.08744	1.24596
Tephra B- PC108-5A	8	25	77	155.071	9.94759	74.8556	927.321	182.084	38.5964	122.356	247.701	26.6047	99.4885	18.9825	2.25065	17.509	14.7909	8.20579	7.84895	1.14709	21.1291	10.7432	18.1749	19.4885	5.46072		22.3939	1.88902	11.4309	158.796	20.699	8.86205	17.0338	35.677	4.45341	23.2057	5.6293	0.832052	5.15289	4.08894	2.38213	2.76261	0.316763	5.19611	1.27526	3.9698	4.40718	1.53237
Tephra B- PC108-5A	9	25	77	152.153	2.85817	70.7454	847.867	169.197	74.7995	113.944	234.129	25.4364	95.2107	17.8604	3.58597	16.6613	14.3545	7.83856	7.43917	1.04251	19.1849	9.94316	14.8961	19.7617	5.2633		21.222	2.73815	10.4282	132.421	19.8487	91.8243	15.9201	35.4546	4.66006	20.8919	5.87727	1.46	4.73043	4.24519	2.42434	2.69067	0.392149	5.33835	1.27742	8.90983	3.72984	1.47585
Tephra B- PC108-5A	10	25	77	160.728	10.1919	74.3378	922.631	183.441	40.4776	123.105	251.084	26.7447	99.5647	19.0663	2.30914	17.0919	15.0887	8.11739	8.18345	1.15386	20.8374	10.6308	19.1755	19.3488	5.45684		23.8839	2.01598	11.7441	155.032	19.1381	8.90261	17.2459	32.757	4.75636	19.0061	6.14731	0.905807	4.90345	4.61925	2.415	3.3021	0.416091	4.4863	1.26171	4.94136	3.81163	1.42542
Tephra B- PC108-5A	11	25	30	164.334	9.78641	76.3427	932.957	183.47	39.6667	121.648	249.897	26.2035	100.124	17.9268	2.29588	16.3682	14.4896	8.14992	7.94897	1.14824	19.6213	10.1721	19.2363	18.7449	5.39957		26.3982	3.57998	19.1255	217.5	25.1698	12.7407	29.8905	59.9076	6.57379	29.981	6.13984	1.34553	7.16295	4.66994	3.25092	3.62385	0.480048	6.98648	2.55807	4.80812	7.16733	1.44663
Tephra B- PC108-5A	12	25	60	155.622	10.6633	77.3922	946.478	186.583	41.2395	127.798	257.951	27.7971	103.597	19.2925	2.50224	18.3409	15.1936	8.54562	7.99679	1.19518	21.7129	10.8914	18.98	20.1925	5.67348		23.9463	1.82009	10.0541	144.889	20.0302	8.47375	14.1307	37.6932	4.36896	19.4587	6.08269	0.797351	5.06796	4.15717	2.31664	2.52105	0.34662	5.28722	1.2642	3.7641	3.86225	1.26027
Tephra B- PC108-5A	13	25	40	154.58	10.191	76.7919	922.712	181.518	41.2274	124.232	250.484	26.4392	100.754	19.1171	2.34875	17.6429	14.8033	8.1945	8.24807	1.17593	21.2605	10.4995	18.1418	19.6764	5.41859		22.128	2.1732	11.658	146.22	24.9246	20.0132	17.5675	37.1946	3.55141	19.2959	5.10393	0.939932	4.7448	3.58046	1.93062	2.5503	0.334312	4.07833	1.4705	4.26192	3.86183	1.31737
Tephra B- PC108-5A	14	25	77	155.872	10.3908	75.5037	927.58	182.765	41.3198	124.441	252.624	26.9796	101.257	18.6974	2.38441	17.5804	15.1108	7.98482	7.85004	1.19302	21.3763	10.7343	18.8146	19.842	5.45353		20.5138	2.06172	11.0623	147.081	20.3391	9.92753	16.6582	33.4846	4.30137	21.5594	5.81325	0.763645	4.93801	3.80021	2.51658	2.99361	0.337871	5.43606	1.29968	4.39365	3.82668	1.4372
Tephra B- PC108-5A	15	25	77	160.47	10.4558	72.1664	888.919	178.793	39.8984	120.188	243.832	25.8578	97.2739	17.7457	2.22034	16.895	14.2474	7.65991	7.69026	1.06662	19.6186	10.2701	30.0984	18.446	5.06371		26.9017	2.60299	19.1233	207.421	26.9137	10.3321	27.385	53.2286	6.293	28.1514	6.43583	1.00388	6.452	5.32662	3.22217	3.74671	0.422684	6.37446	1.81364	38.5536	5.3831	1.57152
Tephra B- PC108-5A	16	25	40	160.124	9.50126	71.9804	888.379	176.208	37.5367	117.922	238.17	25.1181	95.3968	17.6322	2.09639	16.1445	13.8227	7.75271	7.37213	1.0161	19.6959	9.81484	19.3761	18.0071	4.81504		23.0844	3.04466	14.9322	162.715	22.8236	12.6905	24.4177	44.3948	4.63888	24.3158	7.083	0.829531	6.76075	5.12536	2.84193	3.61653	0.359011	5.66258	1.63172	3.56443	4.60501	1.53663
Tephra B- PC108-5A	17	25	30	163.824	11.5434	74.4963	909.322	178.974	39.8297	123.572	241.872	25.7324	99.7251	18.2174	2.45512	16.8891	14.4484	7.98297	7.71295	1.10815	19.5875	9.95105	24.4593	18.4724	4.94011		52.8443	2.29371	13.993	196.301	22.8488	10.8325	37.8419	40.0025	5.49516	24.3509	6.38948	0.743304	6.79269	3.8491	2.69119	4.14981	0.358754	5.29311	1.91626	7.25208	5.59354	1.63842
Tephra B- PC108-5A	21	25	77	158.512	10.0768	72.4949	897.137	180.156	39.5192	121.925	246.6	26.2077	98.2175	18.0757	2.44045	17.4155	14.6478	8.05187	7.91716	1.08893	20.975	10.5359	19.474	19.217	5.36289		22.2496	1.64316	9.09084	140.072	18.9308	8.35188	16.2266	30.6032	4.13555	18.6229	6.56896	0.991189	5.17181	4.07732	2.87073	3.04729	0.345928	5.31297	1.21052	4.43662	3.41249	1.39937
Tephra B- PC108-5A	22	25	77	156.207	10.4083	74.7561	918.077	182.653	40.2073	124.958	253.994	26.6361	100.16	18.8702	2.41489	17.674	14.9608	8.08982	7.96114	1.1372	20.7681	10.7187	19.5168	19.7367	5.34101		19.6286	2.00413	9.45014	116.868	19.8665	8.2544	14.1785	32.2114	3.93219	18.4172	5.24112	0.927537	4.47646	3.99938	2.33752	2.67506	0.3374	4.8643	1.09303	4.55736	3.97626	1.21585
Tephra B- PC108-5A	23	25	50	158.323	10.9943	76.7907	949.029	185.453	43.3873	127.297	258.096	27.3125	103.321	19.8597	2.46027	18.3473	14.8941	8.35841	7.91745	1.20423	21.7405	10.8736	21.0114	20.107	5.26019		19.7125	2.09131	10.1851	130.32	21.4593	11.4901	16.4213	31.7093	4.38169	17.9957	5.90433	0.935061	4.78502	3.23723	2.35692	2.61755	0.305094	5.13096	1.23564	6.26832	3.95036	1.29878
Tephra B- PC108-5A	24	25	77	159.524	10.8732	74.1601	919.733	184.827	41.1308	124.144	252.398	26.624	99.9092	19.0272	2.33533	17.5835	14.9433	8.06576	7.83102	1.16906	21.15	10.7868	19.0277	19.788	5.28927		23.9909	2.11087	10.3862	153.881	20.3594	8.14959	15.6635	35.7231	3.84662	19.6866	5.3512	0.725673	5.05056	4.19453	2.45988	2.42625	0.370656	5.2856	1.27296	4.29451	3.99646	1.40193
Tephra B- PC108-5A	1	20	50	163.668	10.6689	76.3695	942.077	186.296	41.5362	124.227	254.552	26.937	99.7444	18.8698	2.30612	17.2926	14.9949	8.24566	8.34195	1.16145	21.9961	10.9628	19.7339	19.939	5.4018		20.2727	2.89773	10.0367	159.217	25.4259	11.2549	17.9306	41.5858	5.31072	20.3685	6.9915	0.958268	7.1451	4.21959	2.93869	4.06968	0.438428	6.97153	1.16086	4.47377	4.4122	1.54356
Tephra B- PC108-5A	2	20	54	161.467	10.6262	77.37	942.259	186.026	41.8995	125.705	254.913	27.4812	101.875	18.8748	2.39022	17.4274	15.2265	8.51684	7.71126	1.10655	21.7884	10.8753	19.8498	19.9142	5.38384		22.2275	2.61236	10.6778	166.052	24.3611	10.6801	19.5384	43.3386	5.2153	22.5361	7.46855	1.16839	6.9915	5.09653	3.05983	2.93622	0.451817	5.76405	1.60905	5.06996	4.66283	1.67571
Tephra B- PC108-5A	4	20	17	158.902	11.4382	75.1166	915.315	181.691	39.6664	130.098	265.738	27.6109	103.87	19.0412	2.64434	16.2013	13.616	8.10695	8.39463	1.03629	20.8576	9.79523	17.6482	18.2912	5.02806		32.2127	6.06994	17.3112	234.706	31.5778	11.0282	29.7555	67.7858	5.96587	19.8667	4.5376	1.75237	5.68713	5.85504	3.98726	2.67655	0.493659	6.49322	2.67631	5.77502	4.94819	2.04418
Tephra B- PC108-5A	5	20	20	161.364	10.6542	77.9667	956.752	184.682	41.9513	127.822	257.254	28.1496	104.414	19.5877	2.60227	17.3564	15.8435	8.61591	7.86332	1.21925	20.8972	10.5651	23.5083	19.8241	5.44069		28.0289	1.89005	10.9074	169.125	25.6937	9.62701	22.4738	43.4477	3.89269	17.6651	6.49425	0.863559	5.49536	5.06343	1.85353	3.16687	0.466274	5.44742	2.04285	26.7816	6.06289	1.76067
Tephra B- PC108-5A	7	20	44	164.484	13.194	78.2436	964.076	191.33	47.9415	128.174	262.254	27.4943	102.248	19.5381	2.29128	18.7802	15.5367	8.41863	7.96959	1.15082	22.3999	10.9119	25.5721	20.1649	5.40872		35.2263	9.56113	14.9713	207.506	38.0813	16.6967	21.7783	54.9901	5.54064	24.3075	9.3018	1.2663	6.44891	6.39389	3.58037	4.37119	0.564451	8.41545	2.35881	12.3979	5.65791	2.01418
Tephra B- PC108-5A	8	20	45	160.676	11.5038	79.3903	980.7	191.04	45.2172	130.871	269.888	28.2311	107.167	19.789	2.38601	19.4243	16.1319	8.30215	8.31892	1.1767	22.5854	11.0952	19.5859	20.8722	5.50746		27.4376	2.60734	14.2663	209.787	30.4479	18.8831	24.1774	50.1647	5.81195	28.5433	7.79492	1.45033	6.68382	6.58476	3.7799	3.59893	0.51759	7.5638	2.0631	5.27597	4.99225	1.71542
Tephra B- PC108-5A	9	20	50	105.474	66.6045	41.9524	463.131	94.217	354.681	69.5878	144.328	16.2748	62.596	11.5509	2.48644	10.0832	8.83223	4.33724	4.74668	0.649397	10.5182	5.50862	9.34992	9.55682	2.49449		18.8028	16.3754	5.7922	71.0366	11.2675	77.4317	11.4303	28.4613	3.18578	15.6494	4.68133	1.12605	4.83556	3.59103	1.92791	2.2751	0.283643	3.55979	0.688974	2.57023	3.00542	0.958176
Tephra B- PC108-5A	10	20	36	160.737	9.82035	67.0298	862.492	179.443	40.1984	112.734	228.985	24.8905	90.0023	18.2387	2.08412	15.7335	13.5014	6.8204	6.871	0.994285	20.2721	9.61259	19.7583	17.2209	4.73019		26.6932	4.43352	28.8842	345.612	39.1251	16.8455	43.6733	83.2954	10.2741	38.6307	11.3811	1.91126	10.6723	8.50339	4.06762	4.37674	0.636191	13.3068	3.5665	5.24235	9.89018	2.15589
Tephra B- PC108-5A	11	20	50	164.799	10.5811	76.2629	945.426	185.018	42.461	125.918	253.661	26.9063	104.02	18.4595	2.46419	17.0581	14.6318	8.19347	8.10438	1.18395	21.3574	10.7149	19.2655	20.2139	5.59236		27.3023	2.71341	17.1836	230.167	28.759	21.9645	30.1362	59.2347	7.31124	28.4512	7.78945	1.55801	6.28292	4.96458	2.7698	3.85098	0.519508	8.47914	2.05404	4.17027	5.10088	2.00414
Tephra B- PC108-5A	12	20	50	160.283	10.8719	79.204	979.479	189.911	41.4443	130.278	261.218	28.1033	104.922	19.0895	2.55951	17.8366	14.8459	8.9069	8.18127	1.20781	23.4014	11.0279	19.3784	21.2763	5.45543		28.9209	2.94951	12.9607	172.238	29.1222	10.1479	23.3853	48.6626	6.46506	21.3048	7.36812	1.32773	5.9061	4.8316	2.71119	2.80381	0.453427	7.08535	1.70799	4.18354	5.40234	1.75676
Tephra B- PC108-5A	13	20	23	163.591	11.3814	82.2214	1018.35	198.821	42.3342	135.804	271.215	28.654	109.812	21.7594	2.6803	17.5963	16.5007	8.77657	8.82336	1.26699	24.1532	11.5975	19.3528	22.1727	5.63524		19.0411	2.62828	11.6955	148.132	27.0723	10.1207	22.3504	50.1106	6.17865	22.4731	8.18603	0.989979	6.09928	3.92134	3.63798	2.90668	0.431444	8.22834	1.76752	3.6937	3.56478	1.66342
Tephra B- PC108-5A	14	20	58	157.046	11.2243	79.0616	996.739	195.242	43.165	135.95	267.049	28.9722	108.371	20.4048	2.55084	18.8947	16.2793	8.66846	8.08055	1.26848	23.1908	11.3629	20.255	21.55	5.79866		24.3272	2.9037	12.8683	203.831	35.4938	13.1529	35.5443	45.4603	7.02952	33.5012	7.72327	1.28374	7.17799	5.29058	3.08123	3.66443	0.543883	6.32189	1.6941	5.93762	5.69199	1.70925
Tephra B- PC108-5A	16	20	41	163.189	11.7759	79.2596	983.68	190.576	46.7666	134.723	267.343	28.5102	108.812	20.5006	2.48276	17.8538	15.6201	8.53992	8.14813	1.22888	22.7192	10.9831	20.4907	20.7244	5.58201		25.1633	3.74599	13.3752	162.462	24.7626	23.6375	42.9732	58.6419	6.87195	24.6282	5.48053	1.37401	6.65243	5.30059	2.89593	3.33474	0.407927	7.75228	1.65046	5.26537	5.47057	1.92368
	AVERAGE			157.354	12.0659	74.6138	917.828	181.142	51.2747	122.89	249.135	26.5754	99.8789	18.6818	2.41522	17.2071	14.7753	8.10698	7.83022	1.13338	20.9418	10.4499	19.6429	19.3792	5.26932
	1 Std. Dev			9.82343	9.75539	6.48725	88.524	16.3626	53.9691	10.8145	20.8882	2.06901	7.75007	1.53478	0.24891	1.47813	1.2413	0.763862	0.658938	0.108869	2.16168	0.978156	3.20391	1.99542	0.54086
[truncated: 22 more columns]

## Sheet: Tephra B- PC111-8A
Sample	Analysis ID	Spot size	Time slices	Rb	Sr	Y	Zr	Nb	Ba	La	Ce	Pr	Nd	Sm	Eu	Gd	Dy	Er	Yb	Lu	Hf	Ta	Pb	Th	U		Rb	Sr	Y	Zr	Nb	Ba	La	Ce	Pr	Nd	Sm	Eu	Gd	Dy	Er	Yb	Lu	Hf	Ta	Pb	Th	U
		(µm)	(n)	ppm	ppm	ppm	ppm	ppm	ppm	ppm	ppm	ppm	ppm	ppm	ppm	ppm	ppm	ppm	ppm	ppm	ppm	ppm	ppm	ppm	ppm		2 s.d	2 s.d	2 s.d	2 s.d	2 s.d	2 s.d	2 s.d	2 s.d	2 s.d	2 s.d	2 s.d	2 s.d	2 s.d	2 s.d	2 s.d	2 s.d	2 s.d	2 s.d	2 s.d	2 s.d	2 s.d	2 s.d
PC111-8A (>80µm)	2	25	60	161.289	10.5312	77.1858	963.896	188.995	42.244	128.022	258.534	27.8092	104.559	19.7645	2.28926	18.3471	15.1451	8.28349	8.19467	1.17428	21.9234	10.998	20.1397	20.4393	5.56441		24.639	2.42545	12.5851	147.206	23.4296	9.16475	19.8579	40.5668	5.32532	24.6609	6.97072	1.05634	5.97954	4.59177	2.63274	3.58128	0.404273	6.33608	1.74253	4.65328	5.18604	2.70551
PC111-8A (>80µm)	4	25	60	155.585	10.2816	76.4459	948.719	183.416	39.9509	124.622	251.565	27.4182	103.928	18.814	2.54862	17.5402	15.1087	8.39857	8.26829	1.25026	22.2538	10.8841	19.3458	20.5395	5.52183		24.436	2.08729	11.9333	147.436	20.8975	8.68329	16.2726	38.8495	4.33527	22.7552	5.42363	1.15529	6.17949	4.32475	2.74177	3.19053	0.414056	6.59214	1.3347	4.39085	4.58624	1.58954
PC111-8A (>80µm)	6	25	32	161.412	10.7605	80.8986	999.122	190.556	42.4123	130.949	267.185	28.1449	106.012	19.7979	2.55001	18.0763	15.9631	8.00353	8.44331	1.1517	22.5547	10.8577	18.9131	20.3159	5.14425		22.0411	3.13764	12.1681	188.009	23.9891	8.37973	20.0601	47.783	6.36248	32.6331	5.55069	1.05327	6.06749	6.27086	3.03597	4.91763	0.389211	6.84815	1.94228	5.66633	5.64495	1.90681
PC111-8A (>80µm)	7	25	18	163.21	11.2483	82.4078	1002.82	189.217	43.9222	131.568	267.301	28.3183	106.948	20.0078	2.51339	18.4092	16.221	8.74268	8.88338	1.32703	23.18	10.9923	21.0497	20.9903	5.33524		20.6689	1.97652	10.2417	113.082	18.4279	12.5333	18.7653	37.0119	4.44982	24.6905	6.29644	0.988483	5.01511	5.34053	3.09605	2.59848	0.428319	6.47458	1.66329	3.55679	5.75545	2.11707
PC111-8A (>80µm)	8	25	60	159.88	10.2705	77.2807	957.909	187.564	39.4584	127.321	258.118	27.325	102.951	19.585	2.42166	18.1897	15.2901	8.44282	8.54052	1.18549	22.1641	11.0621	19.7343	20.4529	5.51814		25.7672	2.73344	11.3691	185.655	26.39	9.29812	20.1526	46.8133	5.31157	21.7055	7.40464	1.06337	6.56112	4.64176	3.83188	4.06554	0.382667	6.93769	1.86101	12.1837	5.32766	1.78179
PC111-8A (>80µm)	11	25	60	162.521	10.8211	77.5969	955.197	185.975	41.0961	125.948	251.746	27.4219	100.344	18.9674	2.31432	17.7938	14.7922	8.50803	7.84147	1.1776	21.1257	10.8623	21.7839	20.2932	5.52273		28.886	2.46069	11.4551	170.799	20.8042	11.3437	16.3275	37.0238	4.71891	23.697	7.43734	1.33752	6.85252	4.44615	2.89817	3.59035	0.501325	5.89833	1.25384	7.64262	4.11587	1.72597
PC111-8A (>80µm)	12	25	54	159.278	10.4782	77.9366	952.699	185.605	40.3945	126.002	255.521	27.1025	104.846	19.8347	2.28387	18.1367	15.1995	8.57259	8.20342	1.22218	21.5513	10.8452	20.1356	19.6697	5.54247		26.0259	2.60763	10.2376	156.697	19.0761	7.25466	18.2544	40.8883	4.37574	21.5266	7.1744	0.897653	6.80205	4.30747	2.83722	3.37238	0.404205	6.55301	1.45314	5.01432	4.4538	1.77846
PC111-8A (>80µm)	13	25	69	157.451	10.373	77.6242	959.603	188.698	41.1382	128.025	254.546	27.6829	102.648	19.9222	2.4173	18.2999	15.7063	8.35042	7.84224	1.23813	21.9475	11.029	19.292	20.5783	5.6049		23.2529	2.25896	10.0443	157.45	19.0956	10.88	16.7938	33.9693	4.31506	21.0563	6.21599	1.24341	6.50493	4.63881	3.09624	3.53664	0.500752	5.77961	1.37679	4.38264	4.39851	1.3631
PC111-8A (>80µm)	14	25	62	159.511	10.1431	76.6998	949.035	186.857	41.4699	125.225	252.911	27.4904	101.687	18.8042	2.51192	18.4518	14.6148	8.4099	7.97885	1.15858	20.962	10.773	19.2523	20.0243	5.49509		25.9474	2.29527	11.0684	145.023	20.0764	9.55565	16.5576	36.8338	4.16898	20.7578	7.32173	1.20974	6.25481	4.6603	2.79095	3.20543	0.405846	7.19205	1.5112	5.00254	4.28374	1.78678
PC111-8A (>80µm)	15	25	20	157.536	10.5853	78.3367	979.546	183.944	41.0098	124.262	243.631	27.326	101.552	18.4197	2.43543	18.2317	14.2875	7.97587	8.41479	1.11439	21.0802	10.3296	17.9629	19.2835	5.04956		30.2523	2.84345	10.7912	147.857	26.8537	8.46899	20.0068	44.2568	6.54397	23.5418	6.12188	1.14359	7.69868	4.84645	3.05295	4.12556	0.487129	5.30845	3.06933	4.67711	5.37164	1.96599
PC111-8A (>80µm)	23	25	51	134.948	8.57861	64.3744	808.896	158.777	35.9579	104.496	214.73	22.7067	85.3208	15.4056	2.02077	14.7714	12.6662	7.29023	6.55109	0.942517	18.5	8.94468	16.3727	16.666	4.45663		22.0776	2.91541	22.3441	260.519	34.3008	8.37892	38.1819	79.7475	8.93917	32.1628	7.86979	0.884075	9.12336	7.16656	3.20633	3.95814	0.489116	8.26245	3.17849	5.62501	8.23102	2.1089
PC111-8A (>80µm)	24	25	30	149.736	10.1302	74.5726	928.169	176.804	39.8316	123.588	241.453	26.8172	99.0328	17.6716	2.34919	17.3264	14.7856	7.97841	8.0989	1.19713	21.1499	10.228	17.5384	19.1153	4.81115		31.0912	2.62738	13.2354	181.672	30.9863	10.5467	22.3649	44.8937	5.21089	24.3014	6.34812	1.1448	5.58641	4.26777	3.09666	3.32845	0.417393	6.43812	1.9137	4.73128	4.49953	1.76612
	AVERAGE			156.863	10.3501	76.78	950.467	183.867	40.7405	125.002	251.437	27.1303	101.652	18.9162	2.38798	17.7978	14.9817	8.24638	8.10508	1.17827	21.5327	10.6505	19.2934	19.864	5.2972
	1 Std. Dev			7.79268	0.642619	4.40126	49.4006	8.70045	1.9576	6.92336	13.9195	1.45376	5.63156	1.319	0.150681	1.01522	0.917605	0.386131	0.573622	0.0924422	1.16936	0.598236	1.4905	1.14771	0.362379
[truncated: 22 more columns]

## Sheet: MPI-DING Standards
Sample Run	Standard	Spot size	Rb85	Sr88	Y89	Zr90	Nb93	Ba138	La139	Ce140	Pr141	Nd146	Sm147	Sm149	Eu153	Gd157	Dy163	Er166	Yb172	Lu175	Hf178	Ta181	Pb208	Th232	U238
	StHs6/80-G		30.7	482	11.4	118	6.94	298	12	26.1	3.2	13	2.78	2.78	0.953	2.59	2.22	1.18	1.13	0.168	3.07	0.42	10.3	2.28	1.01	Jochum et al., 2006
Tephra B- PC108-5A (25-80µm)	sths	20	31.7775	479.022	10.7207	113.145	6.81555	306.127	11.3051	25.7177	2.95374	12.0888	2.53834	2.66449	0.979922	2.82304	2.11424	1.10307	1.25941	0.169278	2.91868	0.392446	9.31522	2.17171	1.05401
Tephra B- PC108-5A (25-80µm)	sths	20	32.326	487.095	10.7826	114.45	6.75238	307.248	11.6543	25.4736	2.95055	12.6977	2.98026	2.87714	0.994756	2.62349	2.11048	1.17062	1.22428	0.163212	2.93416	0.404665	9.47196	2.26905	1.03728
Tephra B- PC108-5A (>80µm)	sths	25	30.2122	470.184	10.6585	111.696	6.5119	300.417	11.3296	24.9744	2.91594	12.4238	2.59508	2.77282	0.96057	2.46682	2.19593	1.09721	1.05883	0.153655	2.97893	0.378211	8.94454	2.12646	0.887738
Tephra B- PC108-5A (>80µm)	sths	25	30.4983	476.784	10.74	111.922	6.55829	309.418	11.479	25.318	2.84346	12.3575	2.84701	2.98986	0.97586	2.53193	2.26071	1.1145	1.09571	0.157029	2.87466	0.395122	9.27445	2.12281	0.986549
PH340	sths	25	30.4947	475.939	10.6368	111.149	6.40803	305.13	11.3704	24.8916	2.90538	12.3745	2.57615	2.94627	0.945904	2.57519	2.1751	1.09286	1.09145	0.145103	2.85846	0.396229	8.75802	2.16573	0.973128
PH340	sths	25	30.8586	476.908	10.9248	113.48	6.53518	306.951	11.6987	25.7135	2.94485	12.4567	2.65467	2.88571	0.974666	2.65431	2.10756	1.14108	1.1103	0.154753	2.87625	0.398942	8.97838	2.19956	1.07929
PH340	sths	20	30.6286	474.728	10.5144	111.237	6.55263	309.477	11.4535	25.3159	2.98631	12.6663	2.31799	2.67408	0.962152	2.67677	2.12937	1.03266	1.02291	0.151946	2.79655	0.395935	8.5781	2.28034	0.965454
PH340	sths	20	30.9252	483.034	10.6546	111.306	6.62211	310.009	11.6691	25.5256	2.91664	12.2332	2.98126	2.65247	0.913573	2.80629	2.03592	1.15616	1.36478	0.162611	2.77159	0.374857	8.85182	2.22392	0.999606
Tephra B- PC111-8A (>80µm)	sths	25	30.6896	478.871	10.9615	114.203	6.62405	306.484	11.807	25.4878	3.06222	12.8501	3.02583	2.58586	1.05487	2.92788	2.05582	1.10078	1.04128	0.166203	2.85325	0.423595	9.25729	2.14248	0.973626
Tephra B- PC111-8A (>80µm)	sths	25	31.4181	486.082	11.0572	115.76	6.7427	313.981	11.506	25.5817	3.04461	12.6549	2.82366	2.8502	0.945884	2.5161	2.00174	1.05023	1.15502	0.168127	2.86868	0.425392	9.35421	2.23314	1.04037
AVERAGE			30.9829	478.865	10.7651	112.835	6.61228	307.524	11.5273	25.4	2.95237	12.4804	2.73403	2.78989	0.970816	2.66018	2.11869	1.10592	1.1424	0.159192	2.87312	0.398539	9.0784	2.19352	0.999706
bias			0.282874	-3.13521	-0.634894	-5.16519	-0.327718	9.52423	-0.472725	-0.700039	-0.247629	-0.519641	-0.045974	0.00988913	0.0178156	0.070182	-0.101311	-0.0740848	0.0123972	-0.00880831	-0.19688	-0.0214607	-1.2216	-0.0864789	-0.0102942
% bias			0.921413	-0.650458	-5.56925	-4.37728	-4.72216	3.19605	-3.93938	-2.68214	-7.73841	-3.99724	-1.65374	0.355724	1.86942	2.70973	-4.56356	-6.27837	1.0971	-5.24304	-6.41302	-5.10968	-11.8602	-3.79293	-1.01922
2*STDEV			1.3203	10.465	0.336765	3.22591	0.251577	7.14739	0.343264	0.563531	0.130743	0.468322	0.466479	0.27874	0.074417	0.300375	0.155095	0.0863306	0.218381	0.0158408	0.122585	0.0328066	0.592426	0.113768	0.110793
	ATHO1-G		65.3	94.1	94.5	512	62.4	547	55.6	121	14.6	60.9	14.2	14.2	2.76	15.3	16.2	10.3	10.5	1.54	13.7	3.9	5.67	7.4	2.37	Jochum et al., 2006
Tephra B- PC108-5A (25-80µm)	atho	20	68.5976	96.6655	91.6707	512.459	62.7203	563.838	56.6464	126.172	14.7857	63.8224	14.9521	14.8079	2.74122	15.765	17.0484	10.0647	10.1752	1.5753	13.6979	3.87755	4.91281	7.48275	2.49118
Tephra B- PC108-5A (>80µm)	atho	25	67.0003	94.66	90.6854	499.347	60.6717	567.635	56.2819	125.907	14.8176	61.5894	14.582	14.8955	2.59874	15.9052	16.4587	10.0201	10.2695	1.51748	13.6295	3.75557	4.58672	7.57781	2.34978
Tephra B- PC108-5A (>80µm)	atho	25	67.8179	94.6324	90.7094	493.407	60.4124	569.812	55.7522	124.174	14.4116	61.0755	14.6245	14.9561	2.58124	15.6854	16.9218	10.1987	10.3432	1.50389	13.627	3.71877	4.26177	7.30065	2.36076
PH340	atho	25	66.695	94.8691	91.3633	498.9	60.576	560.871	56.104	125.084	14.6676	61.3456	14.2281	15.3199	2.67046	15.1835	17.0761	10.3056	10.337	1.49719	14.1687	3.7727	4.39685	7.47052	2.35995
PH340	atho	20	66.6332	92.7416	87.5806	485.135	60.118	563.93	54.3471	122.81	14.0435	59.875	13.6805	14.4765	2.52247	15.1282	16.1356	9.75081	10.0691	1.51894	13.9969	3.77285	4.15634	7.34923	2.49062
Tephra B-PC111-8A (>80µm)	atho	25	66.6557	94.7032	92.0787	499.948	60.63	577.614	56.6734	124.811	14.8054	62.3488	15.1029	14.5093	2.55363	15.7787	16.1711	10.2173	10.2318	1.50641	13.6088	3.73458	4.76224	7.39146	2.49118
AVERAGE			67.2333	94.712	90.6813	498.199	60.8547	567.283	55.9675	124.826	14.5886	61.6761	14.5284	14.8275	2.61129	15.5744	16.6353	10.0929	10.2376	1.51987	13.7881	3.772	4.51279	7.42874	2.42391
bias			1.93328	0.611968	-3.81866	-13.8007	-1.54526	20.2832	0.367501	3.8263	-0.0114327	0.776125	0.328365	0.627521	-0.148705	0.274358	0.435275	-0.207145	-0.262367	-0.0201318	0.0881343	-0.127999	-1.15721	0.0287355	0.0539117
% bias			2.96061	0.650338	-4.04091	-2.69545	-2.47637	3.70808	0.660973	3.16223	-0.078306	1.27443	2.31243	4.41916	-5.38787	1.79319	2.68688	-2.01112	-2.49874	-1.30726	0.643316	-3.28202	-20.4094	0.388317	2.27475
2*STDEV			1.61015	2.48713	3.2264	17.9297	1.872	11.9156	1.73176	2.45531	0.615174	2.65033	1.03178	0.625147	0.161637	0.66435	0.868753	0.394979	0.208523	0.0567772	0.47318	0.111875	0.587343	0.201999	0.147173
